# Supplementary material for: TIGD1 Function as a Potential Cuproptosis Regulator Following a Novel Cuproptosis-Related Gene Risk Signature in Colorectal Cancer
Source: Cancers (Basel). 2023 Apr 13;15(8):2286. doi: 10.3390/cancers15082286 (PMC10137011; doi:10.3390/cancers15082286)
Supplement: Supplementary file 1 [file cancers-15-02286-s001.zip]

Archive with 1 entries (1 files):
- cancers-2302441-supplementary.pdf
